# Supplementary material for: When your host shuts down: larval diapause impacts host-microbiome interactions in Nasonia vitripennis
Source: Microbiome. 2021 Apr 9;9:85. doi: 10.1186/s40168-021-01037-6 (PMC8035746; doi:10.1186/s40168-021-01037-6)
Supplement: Supplementary file 7 — Additional file 6: Supplementary Table 1. Weight, protein and nutrient quantification dataset from conventional and axenic larvae. [file 40168_2021_1037_MOESM7_ESM.xlsx]

## Sheet: Sheet1
Condition	Rearing	Weight (mg)	Protein (µg)/mg	Glucose (µg)/mg	Glycerol (µg)/mg	Triglycerides (ng)/mg
No Diapause	Conventional	22	6.09	NA	NA	NA
No Diapause	Conventional	21	6.181	0.276	0.341	86.81
No Diapause	Conventional	22	5.953	0.272	0.541	129.34
No Diapause	Conventional	14	8.647	0.329	0.649	121.5
Early Diapause	Conventional	32	4.256	0.841	0.567	38.88
Early Diapause	Conventional	39	3.819	0.701	0.698	0
Early Diapause	Conventional	31	4.14	0.439	0.716	0
Early Diapause	Conventional	36	4.014	NA	NA	NA
Early Diapause	Conventional	32	4.706	0.937	0.501	102.78
Early Diapause	Conventional	36	3.768	NA	NA	NA
1 Month	Conventional	27	5.117	2.954	21.331	910.14
1 Month	Conventional	29	4.939	NA	22.842	0
1 Month	Conventional	28	5.215	0.805	17.939	0
1 Month	Conventional	28	4.981	NA	NA	NA
1 Month	Conventional	28	5.041	0.574	17.203	0
1 Month	Conventional	33	4.465	NA	NA	NA
1 Month	Conventional	30	4.733	0.566	13.767	0
1 Month	Conventional	24	4.793	0.635	20.91	0
3 Months	Conventional	26	4.58	NA	NA	NA
3 Months	Conventional	22	5.341	0.678	23.485	0
3 Months	Conventional	31	3.866	1.106	16.637	0
3 Months	Conventional	26	4.3	0.63	18.824	0
3 Months	Conventional	25	4.846	0.603	19.44	0
3 Months	Conventional	19	5.856	NA	NA	NA
3 Months	Conventional	28	4.365	0.808	18.407	0
3 Months	Conventional	35	3.583	0.677	14.94	0
3 Months	Conventional	33	3.655	NA	NA	NA
3 Months	Conventional	25	4.615	0.678	20.061	0
3 Months	Conventional	29	4.136	0.763	17.044	0
3 Months	Conventional	24	4.472	0.501	20.189	277.92
6 Months	Conventional	24	4.65	1.133	20.864	0
6 Months	Conventional	22	4.892	0.565	24.201	0
6 Months	Conventional	26	4.292	0.446	21.458	0
6 Months	Conventional	25	4.186	0.579	21.636	0
6 Months	Conventional	16	6.286	NA	NA	NA
6 Months	Conventional	25	4.44	0.745	23.194	0
6 Months	Conventional	22	5.107	0.566	24.49	0
6 Months	Conventional	27	4.227	0.7	19.242	0
6 Months	Conventional	24	4.681	0.766	23.109	0
No Diapause	Germ-free	15	2.447	NA	NA	NA
No Diapause	Germ-free	24	2.765	0.342	0.254	39.01
No Diapause	Germ-free	13	6.165	0.941	0.583	105.17
No Diapause	Germ-free	19	3.264	0.656	0.545	57.7
No Diapause	Germ-free	21	3.523	NA	NA	NA
Early Diapause	Germ-free	16	6.543	NA	NA	NA
Early Diapause	Germ-free	22	4.37	0.954	0.535	64.95
Early Diapause	Germ-free	29	2.387	NA	NA	NA
Early Diapause	Germ-free	20	3.996	NA	NA	NA
Early Diapause	Germ-free	34	2.419	0.445	0.295	41.3
Early Diapause	Germ-free	33	3.548	0.977	0.689	0
Early Diapause	Germ-free	32	3.719	1.153	0.815	101.24
1 Month	Germ-free	26	4.048	0.243	1.955	0
1 Month	Germ-free	20	5.133	0.188	2.632	0
1 Month	Germ-free	17	6.197	0	0	0
1 Month	Germ-free	18	5.382	0.073	2.631	0
3 Months	Germ-free	15	6.224	0.02	3.541	0
3 Months	Germ-free	18	5.544	0	0	0
3 Months	Germ-free	17	5.822	0.068	5.369	0
6 Months	Germ-free	14	7.72	0.081	3.842	0
6 Months	Germ-free	16	5.962	0.117	3.67	0
6 Months	Germ-free	14	6.693	0.513	4.851	0
