# Supplementary material for: When your host shuts down: larval diapause impacts host-microbiome interactions in Nasonia vitripennis
Source: Microbiome. 2021 Apr 9;9:85. doi: 10.1186/s40168-021-01037-6 (PMC8035746; doi:10.1186/s40168-021-01037-6)
Supplement: Supplementary file 8 — Additional file 7: Supplementary Table 2. qPCR quantification of the Nasonia NvS6k gene and the bacterial 16S rRNA gene in larvae and adults. [file 40168_2021_1037_MOESM8_ESM.xlsx]

## Sheet: Sheet1
Developmental Stage	Condition	Gender	NvS6K Copy Number	16S rRNA Copy Number	Bacteria/Host Cell
Larvae	No Diapause	Unknown	251245	322394	1.2832
Larvae	No Diapause	Unknown	212533	2021.42	0.0095
Larvae	No Diapause	Unknown	278396	1960.87	0.007
Larvae	No Diapause	Unknown	289102	466645	1.6141
Larvae	No Diapause	Unknown	217319	2400.58	0.011
Larvae	No Diapause	Unknown	292203	16761.5	0.0574
Larvae	No Diapause	Unknown	233343	228761	0.9804
Larvae	No Diapause	Unknown	283665	376.93	0.0013
Larvae	No Diapause	Unknown	342431	5005.98	0.0146
Larvae	No Diapause	Unknown	372773	18476	0.0496
Larvae	No Diapause	Unknown	307930	1.56837e+06	5.0933
Larvae	No Diapause	Unknown	268548	161.83	0.0006
Larvae	No Diapause	Unknown	262228	1095.67	0.0042
Larvae	No Diapause	Unknown	308368	51948234	168.462
Larvae	No Diapause	Unknown	311378	88792.2	0.2852
Larvae	No Diapause	Unknown	309657	3027.5	0.0098
Larvae	Early Diapause	Unknown	190703	12436.2	0.0652
Larvae	Early Diapause	Unknown	174821	12132.9	0.0694
Larvae	Early Diapause	Unknown	135283	20811.4	0.1538
Larvae	Early Diapause	Unknown	216499	7130.97	0.0329
Larvae	Early Diapause	Unknown	130180	1297.74	0.01
Larvae	Early Diapause	Unknown	156499	817.15	0.0052
Larvae	Early Diapause	Unknown	280264	24108.6	0.086
Larvae	Early Diapause	Unknown	135741	3.02779e+06	22.3056
Larvae	Early Diapause	Unknown	162747	3077.31	0.0189
Larvae	Early Diapause	Unknown	124462	1678.75	0.0135
Larvae	Early Diapause	Unknown	244203	1.42734e+06	5.8449
Larvae	Early Diapause	Unknown	187410	338339	1.8053
Larvae	Early Diapause	Unknown	280456	721035	2.5709
Larvae	Early Diapause	Unknown	265746	66112.3	0.2488
Larvae	Early Diapause	Unknown	185891	9108.94	0.049
Larvae	Early Diapause	Unknown	225400	63829.8	0.2832
Larvae	Early Diapause	Unknown	226465	495874	2.1896
Larvae	Early Diapause	Unknown	177059	3860.9	0.0218
Larvae	Early Diapause	Unknown	307781	83463.8	0.2712
Larvae	Early Diapause	Unknown	202105	31681.3	0.1568
Larvae	Early Diapause	Unknown	161414	48506.8	0.3005
Larvae	Early Diapause	Unknown	199826	7438.63	0.0372
Larvae	Early Diapause	Unknown	368000	392859	1.0676
Larvae	Early Diapause	Unknown	151242	27027	0.1787
Larvae	Early Diapause	Unknown	284858	6.34688e+06	22.2808
Larvae	Early Diapause	Unknown	311909	31453.6	0.1008
Larvae	Early Diapause	Unknown	290095	363091	1.2516
Larvae	Early Diapause	Unknown	249152	52129.3	0.2092
Larvae	Early Diapause	Unknown	425429	894424	2.1024
Larvae	Early Diapause	Unknown	239250	95286.4	0.3983
Larvae	Early Diapause	Unknown	164346	5.12794e+06	31.2021
Larvae	Early Diapause	Unknown	343302	137810	0.4014
Larvae	Early Diapause	Unknown	188382	2.37066e+06	12.5843
Larvae	Early Diapause	Unknown	194835	9240.56	0.0474
Larvae	Early Diapause	Unknown	222418	10780.3	0.0485
Larvae	Early Diapause	Unknown	251097	178032	0.709
Larvae	1 Month	Unknown	216383	39004.6	0.1803
Larvae	1 Month	Unknown	238944	403.64	0.0017
Larvae	1 Month	Unknown	198571	99391.1	0.5005
Larvae	1 Month	Unknown	240063	1007.95	0.0042
Larvae	1 Month	Unknown	174743	304.18	0.0017
Larvae	1 Month	Unknown	214648	516.32	0.0024
Larvae	1 Month	Unknown	175044	1019.94	0.0058
Larvae	1 Month	Unknown	246168	146262	0.5942
Larvae	1 Month	Unknown	281863	40576.7	0.144
Larvae	1 Month	Unknown	248072	14843.5	0.0598
Larvae	1 Month	Unknown	182520	506.45	0.0028
Larvae	1 Month	Unknown	225751	958.9	0.0042
Larvae	2 Months	Unknown	119049	932.83	0.0078
Larvae	2 Months	Unknown	88036	2588.23	0.0294
Larvae	2 Months	Unknown	77589.5	43204.2	0.5568
Larvae	2 Months	Unknown	46949.6	5.56298e+06	118.488
Larvae	2 Months	Unknown	55633	1005.17	0.0181
Larvae	2 Months	Unknown	65235.8	6022.05	0.0923
Larvae	2 Months	Unknown	66991.9	1229.8	0.0184
Larvae	2 Months	Unknown	70999.2	1199.1	0.0169
Larvae	2 Months	Unknown	81949.9	231.94	0.0028
Larvae	2 Months	Unknown	77970.7	3767.6	0.0483
Larvae	2 Months	Unknown	69385.8	230.35	0.0033
Larvae	2 Months	Unknown	54564.8	521.12	0.0096
Larvae	3 Months	Unknown	285196	5587.17	0.0196
Larvae	3 Months	Unknown	259637	22558	0.0869
Larvae	3 Months	Unknown	339253	11801	0.0348
Larvae	3 Months	Unknown	433754	1706.81	0.0039
Larvae	3 Months	Unknown	343912	8913.13	0.0259
Larvae	3 Months	Unknown	294308	122526	0.4163
Larvae	3 Months	Unknown	274491	60689.7	0.2211
Larvae	3 Months	Unknown	260620	13397.3	0.0514
Larvae	3 Months	Unknown	331411	2565.62	0.0077
Larvae	3 Months	Unknown	252390	18985.1	0.0752
Larvae	3 Months	Unknown	312761	1628.63	0.0052
Larvae	3 Months	Unknown	502427	707310	1.4078
Larvae	4 Months	Unknown	280362	3391.5	0.0121
Larvae	4 Months	Unknown	297753	68295.6	0.2294
Larvae	4 Months	Unknown	345667	801087	2.3175
Larvae	4 Months	Unknown	340136	2376.67	0.007
Larvae	4 Months	Unknown	332031	5146	0.0155
Larvae	4 Months	Unknown	275434	966.72	0.0035
Larvae	4 Months	Unknown	275750	5494.64	0.0199
Larvae	4 Months	Unknown	278284	1322.61	0.0048
Larvae	4 Months	Unknown	347653	3036.01	0.0087
Larvae	4 Months	Unknown	318027	3625.65	0.0114
Larvae	4 Months	Unknown	270030	2062.37	0.0076
Larvae	4 Months	Unknown	261279	2683.36	0.0103
Larvae	5 Months	Unknown	216573	2551.95	0.0118
Larvae	5 Months	Unknown	216461	20829.3	0.0962
Larvae	5 Months	Unknown	335777	1241.02	0.0037
Larvae	5 Months	Unknown	367700	26373.7	0.0717
Larvae	5 Months	Unknown	350061	2837.7	0.0081
Larvae	5 Months	Unknown	246059	1253.75	0.0051
Larvae	5 Months	Unknown	308809	666.69	0.0022
Larvae	5 Months	Unknown	218003	2489.36	0.0114
Larvae	5 Months	Unknown	348680	3459.55	0.0099
Larvae	5 Months	Unknown	339602	4828	0.0142
Larvae	5 Months	Unknown	215781	4059.91	0.0188
Larvae	5 Months	Unknown	289147	42481.8	0.1469
Larvae	6 Months	Unknown	238348	11690.7	0.049
Larvae	6 Months	Unknown	200895	1560.13	0.0078
Larvae	6 Months	Unknown	332940	421.85	0.0013
Larvae	6 Months	Unknown	215778	2277.27	0.0106
Larvae	6 Months	Unknown	246958	2432.12	0.0098
Larvae	6 Months	Unknown	169273	1943.12	0.0115
Larvae	6 Months	Unknown	231489	1144.22	0.0049
Larvae	6 Months	Unknown	439471	6315.82	0.0144
Larvae	6 Months	Unknown	337809	12855.3	0.0381
Larvae	6 Months	Unknown	141063	4063.38	0.0288
Larvae	6 Months	Unknown	231289	29571.7	0.1279
Larvae	6 Months	Unknown	164661	495494	3.0092
Adults	No Diapause	Females	39096.6	248.64	0.0064
Adults	No Diapause	Females	34062.7	371.53	0.0109
Adults	No Diapause	Females	48137.5	1625.87	0.0338
Adults	No Diapause	Females	38089.5	804.6	0.0211
Adults	No Diapause	Males	58479.5	7405.64	0.1266
Adults	No Diapause	Females	71238.8	564.52	0.0079
Adults	No Diapause	Females	67964.6	15346.1	0.2258
Adults	No Diapause	Females	52171.7	3914.12	0.075
Adults	3 Months	Females	41677.3	8169.63	0.196
Adults	3 Months	Males	81895.8	1098.18	0.0134
Adults	3 Months	Females	77236.2	13696.7	0.1773
Adults	3 Months	Females	101245	2009.6	0.0198
Adults	4 Months	Females	115812	1419.64	0.0123
Adults	4 Months	Females	121062	526.46	0.0043
Adults	4 Months	Females	118283	9282.15	0.0785
Adults	4 Months	Males	144241	345.84	0.0024
Adults	4 Months	Females	104752	298.53	0.0028
Adults	4 Months	Females	124052	303.11	0.0024
Adults	4 Months	Females	106918	512.9	0.0048
Adults	5 Months	Females	104009	66595.2	0.6403
Adults	5 Months	Females	116169	795.56	0.0068
Adults	5 Months	Males	151066	3318.27	0.022
Adults	5 Months	Females	112652	579.33	0.0051
Adults	5 Months	Females	75639.4	241.85	0.0032
Adults	5 Months	Males	82857.2	401.26	0.0048
Adults	6 Months	Females	82194	563.27	0.0069
Adults	6 Months	Females	138827	568.4	0.0041
Adults	6 Months	Females	130844	180.11	0.0014
Adults	6 Months	Males	103407	1027.13	0.0099
Adults	6 Months	Females	112330	2978.44	0.0265
Adults	6 Months	Females	58062.6	211.25	0.0036
