# Supplementary material for: When your host shuts down: larval diapause impacts host-microbiome interactions in Nasonia vitripennis
Source: Microbiome. 2021 Apr 9;9:85. doi: 10.1186/s40168-021-01037-6 (PMC8035746; doi:10.1186/s40168-021-01037-6)
Supplement: Supplementary file 11 — Additional file 10: Supplementary Table 5. Sequence yield and mapping rate for RNAseq samples. [file 40168_2021_1037_MOESM11_ESM.xlsx]

## Sheet: Sheet1
Condition	Sample	No of individuals	No Reads	Reads > Q30	Reads mapped	Percent mapping
Nv Normal	Nv_Normal_1	7	9724258	5946919	5533780	93.0529
Nv Normal	Nv_Normal_2	7	10276625	6107537	5645907	92.4416
Nv Normal	Nv_Normal_3	7	8774725	5090463	4827517	94.8345
Nv Early Diapause	Nv_Early_1	10	10186628	5453353	5039442	92.41
Nv Early Diapause	Nv_Early_2	10	9905469	6210816	5791305	93.2455
Nv Early Diapause	Nv_Early_3	10	9206920	5681138	5334088	93.8912
Nv 1 Month	Nv_1M_1	10	11057422	6591617	6198918	94.0424
Nv 1 Month	Nv_1M_2	10	10206068	6041387	5647135	93.4741
Nv 1 Month	Nv_1M_3	10	10104361	5463126	4872735	89.1932
Nv 6 Months	Nv_6M_1	10	8997672	5291877	4975358	94.0188
Nv 6 Months	Nv_6M_2	12	9967690	5901218	5588199	94.6957
Nv 6 Months	Nv_6M_3	12	6869935	3964857	3734709	94.1953
